# Supplementary material for: Assessing the Impact of Obesity on Pregnancy and Neonatal Outcomes among Saudi Women
Source: Nurs Rep. 2021 Apr 24;11(2):279–90. doi: 10.3390/nursrep11020027 (PMC8608084; doi:10.3390/nursrep11020027)
Supplement: Supplementary file 1 [file nursrep-11-00027-s001.zip]

Archive with 1 entries (1 files):
- nursrep-1162684-supplementary.pdf
